# Supplementary material for: Toward human-resolution haptics: A high-bandwidth, high-density, wearable tactile display
Source: Sci Adv. 2025 Nov 19;11(47):eadz5937. doi: 10.1126/sciadv.adz5937 (PMC12629187; doi:10.1126/sciadv.adz5937)
Supplement: Supplementary file 2 — Movies S1 to S10 [file sciadv.adz5937_movies_s1_to_s10.zip]

Archive with 10 entries (10 files):
- adz5937_movie_s1.mp4
- adz5937_movie_s2.mp4
- adz5937_movie_s3.mp4
- adz5937_movie_s4.mp4
- adz5937_movie_s5.mp4
- adz5937_movie_s6.mp4
- adz5937_movie_s7.mp4
- adz5937_movie_s8.mp4
- adz5937_movie_s9.mp4
- adz5937_movie_s10.mp4
